# Supplementary material for: Quantitative Analysis of the Phase Transition Mechanism Underpinning the Systemic Self-Assembly of a Mechanopharmaceutical Device
Source: Pharmaceutics. 2021 Dec 22;14(1):15. doi: 10.3390/pharmaceutics14010015 (PMC8780429; doi:10.3390/pharmaceutics14010015)
Supplement: Supplementary file 1 [file pharmaceutics-14-00015-s001.zip]

Archive with 1 entries (1 files):
- pharmaceutics-1442662-supplementary.pdf
